# Supplementary material for: Mycobacterial SigA and SigB Cotranscribe Essential Housekeeping Genes during Exponential Growth
Source: mBio. 2019 May 21;10(3):e00273-19. doi: 10.1128/mBio.00273-19 (PMC6529629; doi:10.1128/mBio.00273-19)
Supplement: DATA SET S1 [file mBio.00273-19-sd001.xlsx]

## Sheet: Sheet1
Synonym	Product	Expression WT-Rif0	Expression Wt-Rif4	Expression SigB-R0	Expression SigB-R4	WtRif/WtR0	log2 Wt Rif/ Wt R0	qValue WT-Rif0 vs Wt-Rif4		SigBRif/SigBR0	log 2 Sig B Rif/ SigB R0	qValue SigB-R0 vs SigB-R4
MSMEG_2252	flavin-type hydroxylase	3	1254	3	1009	418	8.70736	0		336.333	8.39375	0
MSMEG_1221	rifampin ADP-ribosyl transferase	8	2878	13	2956	359.75	8.49085	0		227.385	7.82899	0
MSMEG_2254	oxalate decarboxylase OxdC	1	291	1	263	291	8.18488	0		131.5	7.03892	0
MSMEG_1224	rifampin ADP-ribosyl transferase	2	560	3	692	280	8.12928	0		230.667	7.84967	0
MSMEG_2539	thiopurine S-methyltransferase (tpmt) superfamily protein	9	529	8	324	58.7778	5.8772	0		40.5	5.33985	0
MSMEG_2174	superfamily protein I DNA or RNA helicase	175	3711	129	2663	21.2057	4.40638	0		20.6434	4.36761	0
MSMEG_2176	hypothetical protein	231	4680	139	4278	20.2597	4.34054	0		30.777	4.94378	0
MSMEG_6225	proton antiporter efflux pump	4	60	4	38	15	3.90689	0		9.5	3.24793	1
MSMEG_5556	MFS permease	35	418	29	288	11.9429	3.57808	0		9.93103	3.31194	0
MSMEG_2010	stress responsive A/B barrel domain superfamily protein	66	725	75	664	10.9848	3.45744	0		6.32381	2.66079	4.65664e-206
MSMEG_5483	porin	140	1357	132	1553	9.69286	3.27692	0		6.69397	2.74286	0
MSMEG_1031	hypothetical protein	43	368	52	767	8.55814	3.0973	0		14.75	3.88264	0
MSMEG_2311	hypothetical protein	46	381	53	753	8.28261	3.05009	0		14.2075	3.82859	0
MSMEG_1530	integral membrane protein	10	82	10	69	8.2	3.03562	2.05306e-269		6.9	2.7866	1.59957e-138
MSMEG_3811	universal stress protein family protein	338	2693	547	3126	7.96746	2.99412	0		5.71481	2.51471	2.04321e-291
MSMEG_4300	transcription regulator AmtR	10	78	8	55	7.8	2.96347	4.06155e-205		6.875	2.78136	1.77e-128
MSMEG_3660	hypothetical protein	7	52	15	67	7.42857	2.89308	2.71235e-109		4.46667	2.1592	8.10923e-50
MSMEG_5480	hypothetical protein	5	37	5	33	7.4	2.88753	1.26139e-46		6.6	2.72247	1
MSMEG_3662	mannose-binding lectin	1125	8266	1133	6493	7.34756	2.87726	0		3.35903	1.74804	6.27392e-42
MSMEG_4892	hypothetical protein	57	417	87	427	7.31579	2.87101	0		4.90805	2.29515	9.34461e-140
MSMEG_6348	hypothetical protein	10	73	11	60	7.3	2.8679	1.46519e-163		5.45455	2.44746	1.33427e-81
MSMEG_2498	hypothetical protein	30	217	31	208	7.23333	2.85466	6.95646e-246		6.70968	2.74624	5.94723e-200
MSMEG_5412	immunogenic protein MPT63	184	1322	282	1272	7.18478	2.84494	0		4.51064	2.17333	2.21396e-185
MSMEG_2956	NAD dependent epimerase/dehydratase	5	35	5	36	7	2.80735	1.04133e-217		7.2	2.848	1
MSMEG_6223	TetR family transcriptional regulator	17	118	23	98	6.94118	2.79518	2.60157e-170		4.26087	2.09115	1.52007e-57
MSMEG_2497	amidase	9	62	10	45	6.88889	2.78427	4.12752e-193		4.5	2.16993	1.15471e-66
MSMEG_5502	hypothetical protein	5	34	6	38	6.8	2.76553	1.48888e-165		6.33333	2.66297	1
MSMEG_2489	GntR family transcriptional regulator	11	74	16	81	6.72727	2.75002	1.09522e-140		5.0625	2.33985	1.12321e-75
MSMEG_1382	MmpL5 protein	9	59	14	106	6.55556	2.71272	4.20184e-201		7.57143	2.92057	0
MSMEG_1381	MmpS5 protein	18	114	24	232	6.33333	2.66297	3.39088e-131		9.66667	3.27302	0
MSMEG_3503	hypothetical protein	11	69	9	64	6.27273	2.64909	7.19711e-130		7.11111	2.83007	6.34841e-115
MSMEG_3962	lactate 2-monooxygenase	19	119	26	189	6.26316	2.64689	2.50809e-188		7.26923	2.8618	5.43743e-265
MSMEG_0907	hypothetical protein	12	74	15	106	6.16667	2.62449	2.41368e-90		7.06667	2.82103	1.04328e-133
MSMEG_0172	transmembrane protein	30	183	27	145	6.1	2.60881	7.14423e-183		3.91892	1.97046	2.11167e-56
MSMEG_2167	aminopeptidase	6	36	8	34	6	2.58496	2.09915e-129		4.25	2.08746	1
MSMEG_4599	hypothetical protein	10	60	17	76	6	2.58496	6.45404e-113		4.47059	2.16046	4.77796e-78
MSMEG_1237	hypothetical protein	12	72	12	68	6	2.58496	5.31131e-72		4	2	8.25952e-36
MSMEG_4773	amidohydrolase	14	83	20	79	5.92857	2.56768	1.11007e-161		3.95	1.98185	8.76824e-60
MSMEG_4607	hypothetical protein	7	41	7	45	5.85714	2.5502	1.33573e-30		6.42857	2.6845	5.36403e-44
MSMEG_1265	hypothetical protein	31	181	41	192	5.83871	2.54565	2.35655e-241		4.68293	2.22741	7.83411e-174
MSMEG_5872	DNA-binding response regulator PhoP	91	521	71	525	5.72527	2.51734	1.35439e-301		7.39437	2.88643	0
MSMEG_4330	short chain dehydrogenase	7	40	8	41	5.71429	2.51457	3.19966e-80		3.72727	1.89812	9.69034e-32
MSMEG_0538	MarR family transcriptional regulator	356	2031	309	2299	5.70506	2.51224	0		7.44013	2.89533	0
MSMEG_1146	virulence factor Mce family protein	6	34	10	38	5.66667	2.5025	1.33979e-100		3.8	1.926	1
MSMEG_1410	3-ketoacyl-ACP reductase	9	51	12	45	5.66667	2.5025	1.31542e-96		3.75	1.90689	4.63634e-31
MSMEG_0537	hypothetical protein	184	960	167	1298	5.21739	2.38333	6.54672e-272		7.77246	2.95837	0
MSMEG_5557	hypothetical protein	13	67	14	56	5.15385	2.36565	3.11617e-87		4	2	6.34354e-40
MSMEG_1030	monooxygenase	205	1051	268	2289	5.12683	2.35807	1.75269e-133		8.54104	3.09441	0
MSMEG_2310	monooxygenase	206	1019	273	2299	4.9466	2.30644	3.41171e-121		8.42125	3.07403	0
MSMEG_5482	large-conductance mechanosensitive channel	17	84	20	118	4.94118	2.30485	5.189e-79		3.37143	1.75336	7.26674e-39
MSMEG_0284	ribosyldihydronicotinamide dehydrogenase	11	54	21	72	4.90909	2.29546	8.40227e-79		3.42857	1.77761	3.51989e-40
MSMEG_0919	heparin-binding hemagglutinin	261	1277	490	1801	4.89272	2.29064	3.15426e-220		3.67551	1.87794	4.77751e-108
MSMEG_3317	dihydrodipicolinate reductase N-terminus domain-containing protein	7	34	7	38	4.85714	2.28011	1.10584e-79		3.8	1.926	1
MSMEG_1100	DGPFAETKE domain-containing protein	7	34	10	47	4.85714	2.28011	1.5511e-42		4.7	2.23266	1.06171e-40
MSMEG_4714	MoaC domain-containing protein	23	111	55	185	4.82609	2.27085	6.07024e-79		3.36364	1.75002	5.56051e-39
MSMEG_0549	ABC transporter permease	26	124	29	129	4.76923	2.25376	3.12249e-103		4.44828	2.15325	1.44754e-71
MSMEG_0493	hypothetical protein	51	243	135	284	4.76471	2.25239	6.39117e-74		2.1037	1.07293	1.89544e-11
MSMEG_5868	hypothetical protein	50	238	61	236	4.76	2.25096	2.58956e-94		3.86885	1.95191	2.85131e-51
MSMEG_4368	regulatory protein, FmdB family protein	111	526	222	740	4.73874	2.2445	1.61616e-121		3.33333	1.73697	9.05051e-78
MSMEG_3225	ferredoxin-dependent glutamate synthase 1	23	108	31	92	4.69565	2.23133	2.46057e-224		2.96774	1.56937	7.26152e-62
MSMEG_2530	hypothetical protein	19	88	27	90	4.63158	2.2115	3.36999e-63		3.33333	1.73697	7.38136e-27
MSMEG_4757	fatty acid synthase	81	374	103	240	4.61728	2.20704	4.49731e-143		2.3301	1.22039	9.76501e-15
MSMEG_0908	hypothetical protein	10	46	8	68	4.6	2.20163	2.30759e-41		8.5	3.08746	1.51268e-150
MSMEG_1066	hypothetical protein	145	657	212	994	4.53103	2.17984	6.99938e-130		4.68868	2.22918	4.88657e-183
MSMEG_2763	hypothetical protein	91	410	96	537	4.50549	2.17169	4.49598e-94		5.59375	2.48382	3.68157e-138
MSMEG_6243	response regulator receiver domain-containing protein	14	63	22	90	4.5	2.16993	1.18878e-52		4.09091	2.03242	1.42276e-42
MSMEG_0779	short chain dehydrogenase	8	36	8	40	4.5	2.16993	3.76806e-52		2.35294	1.23447	1.30828e-12
MSMEG_6014	acyl-CoA dehydrogenase	9	40	16	45	4.44444	2.152	7.38294e-60		2.8125	1.49185	3.26928e-22
MSMEG_5856	hypothetical protein	21	92	37	135	4.38095	2.13124	1.97514e-58		3.64865	1.86736	4.08816e-45
MSMEG_0800	hypothetical protein	8	35	12	46	4.375	2.12928	5.20346e-20		3.83333	1.9386	7.64473e-19
MSMEG_5904	hypothetical protein	129	561	237	831	4.34884	2.12063	5.91297e-80		3.50633	1.80996	2.12266e-64
MSMEG_5865	hypothetical protein	30	130	47	113	4.33333	2.11548	1.51147e-75		2.40426	1.26559	1.94789e-16
MSMEG_5761	cupin	24	103	24	79	4.29167	2.10154	3.1993e-56		3.29167	1.71882	1.53747e-24
MSMEG_1582	co-chaperonin GroES	6812	29125	7937	34568	4.27554	2.09611	2.48837e-73		4.3553	2.12277	3.92679e-82
MSMEG_1065	hypothetical protein	41	175	68	232	4.26829	2.09366	2.37349e-60		3.41176	1.77052	6.05009e-37
MSMEG_0965	porin	2100	8955	4308	14367	4.26429	2.0923	2.34887e-103		3.33496	1.73767	7.15694e-44
MSMEG_1236	Mpr protein	23	98	38	102	4.26087	2.09115	8.22951e-70		2.68421	1.4245	4.09675e-22
MSMEG_2099	nitrate/sulfonate ABC transporter substrate-binding protein	12	51	10	40	4.25	2.08746	2.14801e-61		4	2	3.40959e-42
MSMEG_1811	Maf-like protein	77	326	68	362	4.23377	2.08194	6.39912e-117		5.32353	2.41238	5.72432e-168
MSMEG_6595	hypothetical protein	44	186	54	208	4.22727	2.07973	2.60988e-103		3.85185	1.94555	9.92438e-91
MSMEG_3499	hypothetical protein	58	245	39	246	4.22414	2.07866	8.47448e-93		6.30769	2.65711	6.88512e-181
MSMEG_3374	hypothetical protein	9	38	10	27	4.22222	2.078	6.26898e-54		2.7	1.43296	1
MSMEG_5782	phosphate ABC transporter substrate-binding protein	76	320	72	281	4.21053	2.074	4.01334e-173		3.90278	1.9645	8.15473e-121
MSMEG_6557	dehydrogenase	20	84	22	61	4.2	2.07039	5.7742e-73		2.77273	1.47131	1.61937e-21
MSMEG_0732	chaperone ClpB	78	325	184	717	4.16667	2.05889	3.96769e-148		3.89674	1.96227	1.34075e-106
MSMEG_2800	NADPH-dependent FMN reductase	29	120	24	89	4.13793	2.04891	9.90405e-61		3.70833	1.89077	1.99532e-36
MSMEG_5611	spore protein	15	62	30	105	4.13333	2.04731	2.24823e-48		3.5	1.80735	6.09969e-36
MSMEG_5731	GntR family transcriptional regulator	16	66	34	65	4.125	2.04439	1.07879e-54		1.91176	0.934905	4.6976e-09
MSMEG_1583	molecular chaperone GroEL	158	651	240	872	4.12025	2.04273	1.56841e-112		3.63333	1.86129	1.56829e-96
MSMEG_4301	fatty-acid--CoA ligase	43	177	43	144	4.11628	2.04134	6.46303e-152		3.34884	1.74366	8.90377e-84
MSMEG_0529	serine/threonine protein kinase	9	37	8	33	4.11111	2.03953	2.16152e-82		4.125	2.04439	1
MSMEG_2207	acetyl-CoA acetyltransferase	9	37	13	44	4.11111	2.03953	2.32694e-57		3.38462	1.75899	1.68089e-33
MSMEG_2791	pyridoxamine 5'-phosphate oxidase	28	115	75	96	4.10714	2.03814	3.02715e-54		1.28	0.356144	0.00839683
MSMEG_0620	PE family protein	29	119	170	158	4.10345	2.03684	4.70608e-50		0.929412	-0.10561	0.290323
MSMEG_1183	histidine ammonia-lyase	10	41	22	45	4.1	2.03562	1.61542e-62		2.04545	1.03242	1.75185e-13
MSMEG_0710	co-chaperone GrpE	321	1316	637	1940	4.09969	2.03551	2.44344e-139		3.04553	1.60669	2.68486e-63
MSMEG_4750	ornithine carbamoyltransferase	25	102	13	86	4.08	2.02857	1.35986e-31		6.61538	2.72583	4.38358e-77
MSMEG_3966	hypothetical protein	36	146	41	163	4.05556	2.0199	4.88693e-54		3.97561	1.99118	3.14426e-48
MSMEG_3965	hypothetical protein	54	218	56	270	4.03704	2.0133	5.95081e-62		4.82143	2.26946	1.71343e-91
MSMEG_0709	molecular chaperone DnaK	587	2367	1040	3390	4.03237	2.01163	2.7897e-104		3.25962	1.7047	1.18356e-49
MSMEG_4401	phosphonoacetaldehyde hydrolase	41	164	68	161	4	2	1.5573e-72		2.36765	1.24345	2.09766e-26
MSMEG_2758	RNA polymerase sigma factor	1725	952	2022	1264	0.551884		4.25643e-31		0.625124		1

## Sheet: Sheet2
Synonym	Product	Expression WT-Rif0	Expression Wt-Rif4	Expression SigB-R0	Expression SigB-R4	qValue WT-Rif0 vs Wt-Rif4	qValue SigB-R0 vs SigB-R4
MSMEG_2752	RNA polymerase sigma factor SigB	2053	2478	408	582	6.18092e-05	2.25153e-09
MSMEG_2758	RNA polymerase sigma factor	1725	952	2022	1264	4.25643e-31	1
