# Supplementary material for: Mycobacterial SigA and SigB Cotranscribe Essential Housekeeping Genes during Exponential Growth
Source: mBio. 2019 May 21;10(3):e00273-19. doi: 10.1128/mBio.00273-19 (PMC6529629; doi:10.1128/mBio.00273-19)
Supplement: DATA SET S2 [file mBio.00273-19-sd002.xlsx]

## Sheet: Sheet1
Synonym	Product	Expression WT	Expression SigB mut	wt/mut	qValue WT vs SigB mut
Down regulated genes in the SigB mutant strain ( >3X)- log phase
MSMEG_4708	methyltransferase	40	3	13.3333	1.47458e-178	14	13
MSMEG_6237	hypothetical protein	102	10	10.2	9.18116e-235
MSMEG_6242	alcohol dehydrogenase	3278	426	7.69484	1.96972e-43
MSMEG_2752	RNA polymerase sigma factor SigB	2226	358	6.21788	2.73647e-28
MSMEG_6240	hypothetical protein	176	31	5.67742	3.51644e-47
MSMEG_6241	ATPase AAA	971	187	5.19251	3.58627e-21
MSMEG_0762	cytochrome P450	90	23	3.91304	2.03704e-22
MSMEG_5589	manganese transporter MntH	329	86	3.82558	4.99265e-14
MSMEG_6303	para-nitrobenzyl esterase	49	13	3.76923	8.29985e-18
MSMEG_3667	para-nitrobenzyl esterase	65	18	3.61111	8.29985e-18
MSMEG_6235	thiopurine S-methyltransferase (tpmt) superfamily protein	324	97	3.34021	1.27609e-13
MSMEG_0356	acetyltransferase	85	26	3.26923	5.16282e-15
MSMEG_2516	oxidoreductase	42	13	3.23077	2.7038e-14
MSMEG_1212	hypothetical protein	111	37	3	2.48545e-12
MSMEG_6239	1,3-propanediol dehydrogenase	137	46	2.97826	1.54847e-09
MSMEG_0756	peptidase, M50B family protein	137	48	2.85417	1.47719e-10
MSMEG_1476	signal peptide peptidase SppA, 67K type	191	67	2.85075	6.32791e-06
MSMEG_0910	hypothetical protein	58	21	2.7619	4.66795e-09
MSMEG_5173	O-methyltransferase	41	15	2.73333	3.28946e-08
MSMEG_2642	hypothetical protein	67	25	2.68	4.8781e-09
MSMEG_5005	LprC protein	93	36	2.58333	1.16838e-07
MSMEG_5007	LprB protein	216	84	2.57143	1.10223e-06
MSMEG_5591	hypothetical protein	95	37	2.56757	2.51968e-07
MSMEG_6312	cytochrome P450	60	24	2.5	3.18707e-07
MSMEG_4282	hypothetical protein	364	146	2.49315	5.25281e-06
MSMEG_3806	hypothetical protein	37	15	2.46667	4.387e-07
MSMEG_4978	bifunctional sulfate adenylyltransferase subunit 1/adenylylsulfate kinase	61	26	2.34615	8.89938e-05
MSMEG_6238	two-component system sensor kinase	95	41	2.31707	5.39175e-05
MSMEG_5352	hypothetical protein	55	24	2.29167	1.07952e-05
MSMEG_6770	hypothetical protein	41	18	2.27778	4.07757e-06
MSMEG_4979	sulfate adenylyltransferase subunit 2	73	33	2.21212	8.38355e-05
MSMEG_4354	dipeptide-binding protein of ABC transporter	64	29	2.2069	0.000417026
MSMEG_5285	phospholipase	55	25	2.2	3.88846e-05
MSMEG_5345	glycosyl hydrolase family protein	342	156	2.19231	0.00516016
MSMEG_3708	catalase	50	23	2.17391	0.000137806
MSMEG_6230	acyltransferase	154	73	2.10959	0.00100824
MSMEG_2744	thymidylate synthase	104	50	2.08	0.000202545
MSMEG_6394	hypothetical protein	219	106	2.06604	0.00901145
MSMEG_4943	hypothetical protein	386	188	2.05319	0.00172303
MSMEG_6661	O-methyltransferase	152	76	2	0.00206669
MSMEG_5971	hypothetical protein	57	29	1.96552	0.00267023
MSMEG_6221	integral membrane protein	45	23	1.95652	0.00184015
MSMEG_0750	membrane protein	171	88	1.94318	0.00384199
MSMEG_0905	hypothetical protein	85	44	1.93182	0.00123607
MSMEG_0765	hypothetical protein	80	42	1.90476	0.0046625
MSMEG_3666	C-5 sterol desaturase	40	21	1.90476	0.00499105
MSMEG_5667	phytoene dehydrogenase	40	21	1.90476	0.00283219
MSMEG_4379	isochorismatase hydrolase	103	55	1.87273	0.00296177
MSMEG_5512	magnesium chelatase	116	62	1.87097	0.0156048
MSMEG_1676	adenosine deaminase	78	42	1.85714	0.015866
MSMEG_5511	von Willebrand factor A	76	41	1.85366	0.0110116
MSMEG_6488	hypothetical protein	50	27	1.85185	0.00727116
MSMEG_6508	MarR family transcriptional regulator	74	40	1.85	0.0060385
MSMEG_6236	two-component system, regulatory protein	100	55	1.81818	0.00620102
MSMEG_1482	methyltransferase	58	32	1.8125	0.00782118
MSMEG_2445	hypothetical protein	36	20	1.8	0.0116823
MSMEG_3363	TetR family transcriptional regulator	81	45	1.8	0.00717471
MSMEG_4973	glyoxalase/bleomycin resistance protein/dioxygenase	195	109	1.78899	0.015866
MSMEG_0056	hypothetical protein	122	69	1.76812	0.0110385
MSMEG_6176	2-dehydro-3-deoxy-6-phosphogalactonate aldolase	76	43	1.76744	0.0103255
MSMEG_5028	HIT family protein	49	28	1.75	0.0156048
MSMEG_3380	pyridoxamine 5'-phosphate oxidase-like FMN-binding protein	33	19	1.73684	0.0169529
MSMEG_1864	transposase	74	43	1.72093	0.0188646
MSMEG_3200	L-aspartate oxidase	48	101	0.475248	0.0188898
MSMEG_3232	cytochrome D ubiquinol oxidase subunit II	71	151	0.470199	0.0145362
MSMEG_6801	kinase, pfkB family protein	23	49	0.469388	0.0111467
MSMEG_5230	hypothetical protein	60	129	0.465116	0.014757
MSMEG_0622	DNA-binding protein	19	41	0.463415	0.00997427
MSMEG_4765	MerR family transcriptional regulator	24	52	0.461538	0.00839316
MSMEG_4714	MoaC domain-containing protein	16	35	0.457143	0.00881631
MSMEG_2456	5,10-methylenetetrahydromethanopterin reductase	35	78	0.448718	0.0188898
MSMEG_3755	5S ribosomal RNA	842	1889	0.445738	0.00857627
MSMEG_2460	transporter permease	24	54	0.444444	0.00537577
MSMEG_2459	transporter ATPase	30	68	0.441176	0.00485003
MSMEG_1066	hypothetical protein	144	328	0.439024	0.0106494
MSMEG_6881	GntR family transcriptional regulator	105	243	0.432099	0.00306955
MSMEG_1151	DNA-binding protein	50	116	0.431034	0.00841859
MSMEG_3242	starvation-inducible DNA-binding protein or fine tangled pili major subunit	16	38	0.421053	0.00110259
MSMEG_3952	hypothetical protein	396	941	0.420829	0.0183505
MSMEG_6804	sugar ABC transporter substrate-binding protein	154	375	0.410667	0.00439481
MSMEG_3948	acyltransferase	62	152	0.407895	0.00132847
MSMEG_5575	repressor	340	843	0.403321	0.0118609
MSMEG_5117	proline dehydrogenase	62	154	0.402597	0.000450051
MSMEG_6803	ribose transporter permease RbsC	62	154	0.402597	0.000504163
MSMEG_3927	peptidase M52, hydrogen uptake protein	36	90	0.4	0.000216922
MSMEG_6875	endoribonuclease L-PSP family protein	22	56	0.392857	0.00020333
MSMEG_3946	transmembrane protein	236	601	0.392679	0.00113149
MSMEG_3941	GAF family protein	39	101	0.386139	0.000275509
MSMEG_5486	peptidase S1 and S6, chymotrypsin/Hap	356	931	0.382385	0.00200648
MSMEG_3933	hypothetical protein	92	242	0.380165	0.000448943
MSMEG_6802	ABC transporter ATP-binding protein	40	106	0.377358	0.000207805
MSMEG_6874	aldehyde dehydrogenase	16	43	0.372093	8.38355e-05
MSMEG_5574	substrate binding protein	177	482	0.36722	0.00160351
MSMEG_5231	hypothetical protein	31	85	0.364706	7.09887e-06
MSMEG_0424	Hsp20/alpha crystallin family protein	40	111	0.36036	3.13492e-06
MSMEG_5571	ABC transporter ATP-binding protein	65	181	0.359116	3.23117e-05
MSMEG_3926	cation-transporting ATPase Pma1	18	51	0.352941	3.3355e-05
MSMEG_6877	branched-chain amino acid transporter ATP-binding protein	12	34	0.352941	7.09887e-06
MSMEG_3951	hypothetical protein	13	37	0.351351	8.31792e-06
MSMEG_5572	sugar ABC transporter permease	117	340	0.344118	1.45001e-05
Upregulated genes in the SigB mutant strain ( >3X) - log phase
MSMEG_5072	RNA polymerase sigma factor SigE	705	2086	0.337967	0.00015049
MSMEG_6880	hydrophobic amino acid ABC transporter	28	86	0.325581	1.88348e-06	2.95887		26
MSMEG_6876	branched chain amino acid transport ATP-binding protein	13	40	0.325	4.8576e-07	3.07143
MSMEG_3949	hypothetical protein	48	156	0.307692	8.45221e-09	3.07692
MSMEG_5573	sugar ABC transporter permease	75	245	0.306122	7.78197e-08	3.25
MSMEG_3939	universal stress protein family protein	73	239	0.305439	2.84518e-08	3.26667
MSMEG_3928	[NiFe] hydrogenase subunit alpha	28	94	0.297872	7.78632e-09	3.27397
MSMEG_3942	hypothetical protein	254	864	0.293981	6.20072e-06	3.35714
MSMEG_3945	universal stress protein family protein	129	444	0.290541	1.99008e-08	3.40157
MSMEG_0620	PE family protein	31	107	0.28972	2.27073e-10	3.44186
MSMEG_3944	two component transcriptional regulatory protein devr	19	66	0.287879	3.01183e-10	3.45161
MSMEG_3943	hypothetical protein	40	139	0.28777	3.34124e-09	3.47368
MSMEG_3947	6-phosphofructokinase	42	151	0.278146	9.15748e-10	3.475
MSMEG_3940	universal stress protein family protein	40	144	0.277778	7.08981e-11	3.59524
MSMEG_3930	[NiFe] hydrogenase subunit gamma	28	101	0.277228	3.23932e-11	3.6
MSMEG_5344	hypothetical protein	24	87	0.275862	4.88783e-12	3.60714
MSMEG_3953	hypothetical protein	12	44	0.272727	4.58694e-12	3.625
MSMEG_3929	[NiFe] hydrogenase subunit delta	20	74	0.27027	1.77817e-13	3.66667
MSMEG_2751	hypothetical protein	104	398	0.261307	9.6952e-15	3.7
MSMEG_5646	hypothetical protein	20	77	0.25974	5.7629e-13	3.82692
MSMEG_3955	hypothetical protein	39	151	0.258278	3.01399e-12	3.85
MSMEG_3931	[NiFe] hydrogenase subunit beta	31	128	0.242188	1.43427e-14	3.87179
MSMEG_3932	hypothetical protein	160	676	0.236686	1.77053e-15	4.12903
MSMEG_3934	phosphoenolpyruvate synthase	58	285	0.203509	1.46808e-19	4.225
MSMEG_3937	hypothetical protein	10	50	0.2	1.78488e-24	4.91379
MSMEG_3936	universal stress protein family protein	9	50	0.18	7.74656e-30	5
						5.55556
MSMEG_2752	RNA polymerase sigma factor SigB	2053	408	5.03186	3.12771e-202
MSMEG_2758	RNA polymerase sigma factor SigA	1725	2022	0.853116	1
