# Supplementary material for: Mycobacterial SigA and SigB Cotranscribe Essential Housekeeping Genes during Exponential Growth
Source: mBio. 2019 May 21;10(3):e00273-19. doi: 10.1128/mBio.00273-19 (PMC6529629; doi:10.1128/mBio.00273-19)
Supplement: DATA SET S3 [file mBio.00273-19-sd003.xlsx]

## Sheet: Supplementary Table
Edited Supplementary Table 1: updated by KRH 08.29.18
Center	FAT	Strand	Gene	TSS co-ordinate	Motif	Motif coordinate	Distance of Motif from TSS
4532	2	pos	MSMEG_0005	4534	TAGACT	4521
58173	2			no TSS	TACGCT
93097	1
93103	1
93110	1
93121	1
93846	2
117238	1	neg	MSMEG_0091	117185	TATCGT	info from YIKES! file
141866	1	neg	MSMEG_0120	141908	TAGACT	see edited 082418_motifs.docx: Msm_0119 and 0120 have same coordinates
261429	1	pos	MSMEG_0233	261418	no motif
273027	2	pos	MSMEG_0242	273049	TATCGT	see edited 082418_motifs.docx: Msm_0242 and 0241 have same coordinates
283641	1
352098	2	neg	MSMEG_0317	352128	TAGGGT	info from YIKES! file
401342	1	neg	MSMEG_0360	401343	TAGGTT
403851	4	pos	MSMEG_0363	403870	TACCCT
436964	1	needs work from edited 082418_motifs.docx			TATCAT
440868	1	pos	MSMEG_0391	440861	TATGGT
443509	1
444099	3	pos	MSMEG_0394	444075	TATAGT
447582	6	pos	MSMEG_0399	447556	TATCGT
454781	1
457878	1
482634	1	*see SigB-R0-F no motif xcel file MSMEG_0408
634034	5	pos	MSMEG_0557	634028	TAGATT
635131	7	neg	MSMEG_0559	635148	TAGGGT
655288	1	pos	MSMEG_0580	655294	TAACCT
662987	1	pos	MSMEG_0586	663013	TAGCGT
673562	3	neg	MSMEG_0595	673570	TAGTGT
676022	1	neg	MSMEG_0597	676024	TACGAT
726744	3	neg	MSMEG_0643	726757	TAGAGT
741674	1
752150	1	pos	MSMEG_0668	752138	TACTGT
754448	1
758018	1	neg	MSMEG_0674	757897	TACCAT	info from YIKES! file
760894	2	pos	MSMEG_0679	760878	TAGGGT
772352	4
823242	2	pos	MSMEG_0736	823230	TAGGCT
838771	1	neg	MSMEG_0750	838778	TACCCT
844204	1	pos	MSMEG_0759	844168	TAAGGT
860577	2	pos	MSMEG_0777	860557	TAAACT
878054	1	pos	MSMEG_0791	878049	TAATCT
919710	1	pos	MSMEG_0832	919617	TAAGCT	info from YIKES! file
920113	2
926158	1
933651	1	neg	MSMEG_0848	933678	TAGAAT
944560	1	neg	MSMEG_0861	944543	TAGAAT
989521	2	pos	MSMEG_0903	989521	TAGGGT
994048	1	pos	MSMEG_0909	994069	no motif
1003966	1	pos	MSMEG_0920	1003944	TAGGCT
1010118	1	pos	MSMEG_0929	1010120	TACCCT
1012274	2	pos	MSMEG_0932	1012274	TAAGTT
1019224	1	pos	MSMEG_0938	1019265	no motif
1020126	1
1024589	1
1025801	1
1025804	1
1027528	1	neg	MSMEG_0948	1027557	TAGGCT
1028280	1
1038890	1	pos	MSMEG_0965	1038773	TATGTT	info from YIKES! file
1042037	2	pos	MSMEG_0969	1042046	no motif
1049731	3	neg	MSMEG_0976	1049732	TATATT
1059913	2	neg	MSMEG_0986	1059901	TAGCGT
1097246	1	neg	MSMEG_1028	1097249	TACTAT
1097262	1	neg	MSMEG_1028	1097249	TACTAT	info from YIKES! file
1128132	2	neg	MSMEG_1060	1128161	TAGGCT
1192099	5
1228368	1	*see SigB-R0-F no motif xcel file MSMEG_1165			this sequence available in YIKES! file
1308274	1
1324820	2
1357880	2	pos	MSMEG_1268	1357883	TACGCT
1371053	1
1377213	6
1435970	4	needs work from edited 082418_motifs.docx			TACCCT
1437845	5	needs work from edited 082418_motifs.docx			TACACT
1443730	1	neg	MSMEG_1350	1443724	TACTGT
1452266	1
1458449	1	pos	MSMEG_1364	1458428	TAGTCT
1461472	5	pos	MSMEG_1367	1461449	TATCGT
1498087	5	needs work from edited 082418_motifs.docx			TATTGT
1532907	3	needs work from edited 082418_motifs.docx			TAGCCT
1536913	3	pos	MSMEG_1435	1536909	TACGCT
1561816	6	pos	MSMEG_1465	1561804	TAGTAT
1575347	3	needs work from edited 082418_motifs.docx			TACTCT
1611458	9	pos	MSMEG_1519	1611453	TATTGT
1631760	1	neg	MSMEG_1540	1631773	TATGTT
1646176	1	pos	MSMEG_1556	1646172	TAAGCT
1657481	1	pos	MSMEG_1568	1657467	TACCCT
1684164	1	neg	MSMEG_1597	1684182	TAGCCT
1687508	2	neg	MSMEG_1601	1687495	TACTCT
1748387	3	pos	MSMEG_1654	1748505	TAAGGT	info from YIKES! file
1766632	1	neg	MSMEG_1672	1766635	TAGAGT
1827554	1	pos	MSMEG_1735	1827585	TAGGTT
1832330	1	neg	MSMEG_1738	1832322	no motif
1886914	1	neg	MSMEG_1809	1886924	TAGGCT
1890419	1
1893880	2	neg	MSMEG_1817	1893939	TACACT	info from YIKES! file
1906340	1	pos	MSMEG_1831	1906291	no motif
1917124	1
1917131	1
1917147	1
1956491	1	pos	MSMEG_1881	1956465	TACGAT
1963956	1	pos	MSMEG_1885	1964047	TACGGT	info from YIKES! file
1996914	1	pos	MSMEG_1914	1996928	TAGGAT
1998098	1	neg	MSMEG_1916	1998089	no motif
2000571	2	neg	MSMEG_1919	2000588		check motif may be present
2001613	1	neg	MSMEG_1920	2001608	TAGGCT
2009677	3	neg	MSMEG_1930	2009690	TACAAT
2012541	1	neg	MSMEG_1935	2012567	TAATGT
2031363	2
2047612	2
2096324	1	neg	MSMEG_2017	2096348	TATGCT
2163167	2	pos	MSMEG_2086	2163151	TAACCT
2165825	1	pos	MSMEG_2089	2165790	TACACT
2169211	3
2213162	3
2250027	2	pos	MSMEG_2173	2250012	TATTGT
2250774	1	pos	MSMEG_2174	2250785	TACTCT
2268588	3	neg	MSMEG_2188	2268596	TACGGT
2390507	1
2437811	1	pos	MSMEG_2357	2437784	TATCCT
2454003	1	*see SigB-R0-F no motif xcel file MSMEG_2371
2468009	3
2482808	4	neg	MSMEG_2400	2482815	TATCCT
2491679	1	pos	MSMEG_2410	2491665	TACGCT
2503633	5
2519679	1
2522912	1	*see SigB-R0-F no motif xcel file MSMEG_2440
2604754	3	pos	MSMEG_2519	2604777	TAAACT
2616216	1	neg	MSMEG_2528	2616224	TATTCT
2616227	1
2677496	2	neg	MSMEG_2594	2677597	TAGGGT	info from YIKES! file
2700409	1
2705649	3	pos	MSMEG_2624	2705641	TATCGT
2707336	1	pos	MSMEG_2626	2707324	TAGACT
2728012	2	pos	MSMEG_2647	2727996	TAGGCT
2734816	1	pos	MSMEG_2654	2734813	TACACT
2735758	16	pos	MSMEG_2656	2735868	TAACAT	info from YIKES! file
2765567	2	neg	MSMEG_2688	2765549	TAGGCT
2797322	1	pos	MSMEG_2729	2797332	TACCAT
2822031	2	neg	MSMEG_2750	2822059	TAGACT
2827725	2	neg	MSMEG_2758	2827749	TACAAT
2841959	1	pos	MSMEG_2776	2841956	TAGACT
2863618	4	pos	MSMEG_2799	2863607	TAACCT
2895305	2
2895804	1
2960360	1
3002219	3	pos	MSMEG_2940	3002212	TAAACT
3096386	1	pos	MSMEG_3024	3096380	TAGGCT
3096396	1
3096400	1
3096880	1
3107413	4
3115007	1	neg	MSMEG_3041	3114978	TACGCT
3125909	1	pos	MSMEG_3053	3125894	TATCCT
3243046	2	pos	MSMEG_3169	3243038	TAGAAT
3302677	1
3318355	2	neg	MSMEG_3234	3318319	TAACGT
3453225	1
3556663	2	neg	MSMEG_3491	3556667	TACTCT
3592184	1
3676686	7	pos	MSMEG_3612	3676698	TACACT
3681900	1	neg	MSMEG_3618	3681905	TAGTTT
3691372	3	pos	MSMEG_3630	3691372	TACGCT
3699590	1	pos	MSMEG_3637	3699572	TAGTAT
3703173	5
3710981	1
3711702	5
3727511	1	neg	MSMEG_3661	3727525	TACGCT
3776523	1	pos	MSMEG_3713	3776507	TAGGCT
3811707	2	neg	MSMEG_3746	3811747	TAGTCT
3820877	1
3823909	2
3825343	5
3862541	7	neg	MSMEG_3794	3862560	TAGACT
3880890	1	neg	MSMEG_3808	3880888	TAGCAT
3904944	3	neg	MSMEG_3833	3904943	TAGGCT
3906006	1
3929179	3	pos	MSMEG_3858	3929178	TATCAT
3930524	2
3960453	2	neg	MSMEG_3887	3960462	TAGACT
3968449	1	neg	MSMEG_3896	3968452	TACTGT
3976123	1	neg	MSMEG_3902	3976114	TAGCGT
4114611	6
4265402	1	neg	MSMEG_4185	4265402	TACTCT
4278963	2
4300782	1	neg	MSMEG_4217	4300825	TACACT
4300790	1
4321735	4	neg	MSMEG_4237	4321776	TACAAT
4323381	1
4326554	1	neg	MSMEG_4242	4326532	TAGAAT
4340712	1	neg	MSMEG_4256	4340720	TAAATT
4340955	2
4344314	1
4352278	1	neg	MSMEG_4268	4352293	TACGCT
4356688	1	neg	MSMEG_4272	4356691	TACCGT
4370663	1	pos	MSMEG_4286	4370637	TAGGAT
4428698	3	pos	MSMEG_4340	4428679	TAGGTT
4504469	1
4554038	1	*see SigB-R0-F no motif xcel file MSMEG_4470
4561263	1
4614209	2	pos	MSMEG_4527	4614209	no motif
4621619	1
4663242	5	pos	MSMEG_4571	4663256	TACCCT
4703657	1	pos	MSMEG_4620	4703662	TATCCT
4733857	1	*see SigB-R0-F no motif xcel file MSMEG_4646
4761255	2	neg	MSMEG_4671	4761246	TATCGT
4764462	2
4774195	1	pos	MSMEG_4689	4774232	no motif
4817819	1
4838417	1	pos	MSMEG_4738	4838415	TAGCCT	info from YIKES! file
4841306	2	pos	MSMEG_4741	4841307	TAGCAT
4847922	1	neg	MSMEG_4745	4847799	TAAACT	info from YIKES! file
4903757	3	pos	MSMEG_4804	4903734	TAATCT
4942296	3	pos	MSMEG_4847	4942300	TACAGT
4990995	1	pos	MSMEG_4896	4990987	TAGTGT
4993003	1	pos	MSMEG_4898	4993024	TACCGT
5001126	1	neg	MSMEG_4910	5001146	TATTGT
5015316	2	neg	MSMEG_4919	5015312	no motif
5016627	1	*see SigB-R0-F no motif xcel file MSMEG_4921
5025216	1
5026926	1
5028241	2
5029679	16
5046963	1	neg	MSMEG_4951	5046979	no motif
5051598	1
5058237	2	pos	MSMEG_4959	5058143	TAGGAT	info from YIKES! file
5071717	1
5138329	1	neg	MSMEG_5042	5138317	TAGACT
5181227	1	neg	MSMEG_5081	5181247	no motif
5181230	1	*see SigB-R0-F no motif xcel file MSMEG_5081
5204773	1
5228447	1	neg	MSMEG_5126	5228464	TACTGT
5279900	4	pos	MSMEG_5180	5279899	TACGCT
5319705	1	neg	MSMEG_5224	5319712	TACCCT
5329904	1	neg	MSMEG_5238	5329918	no motif
5349890	1	pos	MSMEG_5257	5349903	TACTGT
5354950	15	pos	MSMEG_5263	5355058	TACGAT
5355639	2
5371880	1
5371897	1
5377656	1	neg	MSMEG_5285	5377642	TACCCT
5399825	2	neg	MSMEG_5308	5399851	TAGACT
5400110	1
5496853	3	neg	MSMEG_5416	5496866	TATGCT
5508674	2	neg	MSMEG_5423	5508680	TAAGAT
5509402	1	pos	MSMEG_5426	5509427	TAAAGT
5519257	2	neg	MSMEG_5435	5519269	TAAGAT
5550109	1
5570581	3	neg	MSMEG_5489	5570586	TACTCT
5607425	1	neg	MSMEG_5518	5607435	TAGCGT
5616268	1	pos	MSMEG_5526	5616235	TAACGT
5625207	1	pos	MSMEG_5535	5625225	TAGGTT
5630371	1	pos	MSMEG_5541	5630392	TAAGGT
5675789	2	pos	MSMEG_5589	5675788	TAACCT
5735491	3	pos	MSMEG_5646	5735472	TACAGT
5769975	2	neg	MSMEG_5679	5769984	TATTGT	see edited 082418_motifs.docx: Msm_5679 and 5680 have same coordinates
5783344	4	pos	MSMEG_5697	5783358	TAGGCT
5785392	1
5788710	1	pos	MSMEG_5705	5788726	TACGCT
5791094	4	pos	MSMEG_5706	5791098	no motif
5834370	2
5844463	4	neg	MSMEG_5771	5844461	TACGAT
5846833	1
5849454	2	pos	MSMEG_5776	5849446	TAATCT
5857582	1	neg	MSMEG_5784	5857597	TATCCT
5858960	4
5864953	2	pos	MSMEG_5797	5864933	TAAAGT
5869308	1	neg	MSMEG_5800	5869312	TAGACT
5899492	1	neg	MSMEG_5832	5899507	TAGAGT
5910049	1	neg	MSMEG_5843	5910063	TACCCT
5919694	1	neg	MSMEG_5852	5919684	TAGTCT
5948763	3	pos	MSMEG_5887	5948759	TATGAT
5984255	1	pos	MSMEG_5924	5984262	TACCCT
6017297	1	neg	MSMEG_5956	6017318	TAACAT
6035128	4
6092528	11
6120448	1
6139797	2
6141536	4	neg	MSMEG_6077	6141535	TAGGAT
6146439	1
6148380	2
6155565	1	neg	MSMEG_6091	6155592	TAGAGT
6168833	2	*see SigB-R0-F no motif xcel file MSMEG_6105
6176964	1	pos	MSMEG_6114	6176993	TAAGGT
6189949	1	pos	MSMEG_6127	6189895	TAGTCT	info from YIKES! file
6194156	2	neg	MSMEG_6131	6194160	TATTGT
6209976	1
6221051	2
6222329	1	neg	MSMEG_6153	6222336	TACTGT
6241220	2
6251314	1	neg	MSMEG_6180	6251306	TAGACT
6256771	3	pos	MSMEG_6189	6256773	TAGACT
6263113	3
6266575	1
6272389	1
6322813	2	neg	MSMEG_6257	6322821	TATCCT
6334588	1
6346703	1	pos	MSMEG_6283	6346717	TAGCGT
6352928	4	neg	MSMEG_6286	6352919	TACACT
6369332	1	neg	MSMEG_6302	6369332	TACCGT
6393887	3
6415336	4	neg	MSMEG_6356	6415458	TAGAAT	info from YIKES! file
6417735	1
6417741	1
6420673	1
6441246	2	pos	MSMEG_6385	6441233	TACCCT
6465949	1
6465960	1
6468159	1	*see SigB-R0-F no motif xcel file MSMEG_6398
6485694	1	pos	MSMEG_6414	6485721	TAACGT
6496217	2	pos	MSMEG_6427	6496219	no motif
6580266	2
6586153	2	pos	MSMEG_6525	6586134	TAACAT
6686026	3	neg	MSMEG_6635	6686022	TATGCT
6687123	5	neg	MSMEG_6636	6687138	TAGCCT
6703987	1
6707658	6
6818264	1	*see SigB-R0-F no motif xcel file MSMEG_6768
6837952	1	neg	MSMEG_6789	6837928	TAAACT
6872896	1	pos	MSMEG_6822	6872868	TAGGCT
6943259	1
6943267	1
6943282	1	neg	MSMEG_6897	6943289	TAGCCT
6943306	1
6948493	1	neg	MSMEG_6901	6948522	TACTCT
6949541	1	pos	MSMEG_6903	6949508	TACTTT
6986268	5	neg	MSMEG_6946	6986254	TACCCT
152 motifs missing from this table. They were not on the original 082418_Motifs.docx you sent me.
	some I have been able to piece together from other files and all of those
	are highlighted in various shades telling you which file to look in.

## Sheet: TSS available
Center(SigB)	FAT	Strand	Gene	Product	TSS co-ordinate	Motif (-10)	Motif coordinate	Distance of Motif from TSS	Distance between peak center and TSS	Sigma 70 (Landick et al)	SigA-Cterm FLAG	SigA-N term FLAG
4532	2	pos	MSMEG_0005	DNA gyrase subunit B	4534	TAGACT	4523	11	-2	➕	➕
117238	1	neg	MSMEG_0091	transcriptional regulator	117185	TATCGT	117177	8	53	➕
141866	1	neg	MSMEG_0120	transcriptional regulatory protein	141908	TAGACT	141899	9	-42	➕
261429	1	pos	MSMEG_0233	lipoprotein Lpps	261418	no motif			11	➕
273027	2	pos	MSMEG_0242	hypothetical protein	273049	TATCGT	273038	11	-22	➕	➕	➕
352098	2	neg	MSMEG_0317	hypothetical protein	352128	TAGGGT	352120	8	-30	➕
401342	1	neg	MSMEG_0360	hypothetical protein	401343	TAGGTT	401335	8	-1	➕
403851	4	pos	MSMEG_0363	TetR family transcriptional regulator	403870	TACCCT	403856	14	-19	➕
440868	1	pos	MSMEG_0391	Rmt3 protein	440861	TATGGT	440850	11	7	➕
444099	3	pos	MSMEG_0394	hypothetical protein	444075	TATAGT	444065	10	24	➕
447582	6	pos	MSMEG_0399	hypothetical protein	447556	TATCGT	447546	10	26	➕
482635	1	pos	MSMEG_0408	type I modular polyketide synthase	482635	TAGTGT	482628	7	0	➕	➕	➕
634034	5	pos	MSMEG_0557	hypothetical protein	634028	TAGATT	634017	11	6	➕
635131	7	neg	MSMEG_0559	hypothetical protein	635148	TAGGGT	635141	7	-17	➕	➕	➕
655288	1	pos	MSMEG_0580	hypothetical protein	655294	TAACCT	655283	11	-6	➕
662987	1	pos	MSMEG_0586	STAS domain-containing protein	663013	TAGCGT	663005	8	-26	➕
673562	3	neg	MSMEG_0595	glycolate oxidase	673570	TAGTGT	673562	8	-8	➕
676022	1	pos	MSMEG_0599	acyl-CoA synthetase	676074	TAttgT	676064	10	-52	➕
726744	3	neg	MSMEG_0643	extracellular solute-binding protein	726757	TAGAGT	726750	7	-13	➕
752150	1	pos	MSMEG_0668	integral membrane protein	752138	TACTGT	752128	10	12	➕
758018	1	neg	MSMEG_0674	ErfK/YbiS/YcfS/YnhG family protein	757897	TACCAT	757888	9	121	➕
760894	2	pos	MSMEG_0679	hypothetical protein	760878	TAGGGT	760866	12	16	➕
823242	2	pos	MSMEG_0736	hypothetical protein	823230	TAGGCT	823220	10	12	➕
838771	1	neg	MSMEG_0750	membrane protein	838778	TACCCT	838768	10	-7	➕
844204	1	pos	MSMEG_0759	adenylosuccinate synthetase	844168	TAAGGT	844158	10	36	➕	➕	➕
860577	2	neg	MSMEG_0775	metallo-beta-lactamase superfamily protein	860522	TAAACT	860514	8	55	➕
878054	1	pos	MSMEG_0791	glycine oxidase ThiO	878049	TAATCT	878039	10	5	➕
919710	1	neg	MSMEG_0832	peptide deformylase	919617	TAAGCT	919607	10	93	➕
933651	1	neg	MSMEG_0848	monovalent cation/H+ antiporter subunit A	933678	TAGAAT	933669	9	-27	➕
944560	1	neg	MSMEG_0861	phosphatidylserine decarboxylase	944543	TAGAAT	944534	9	17	➕
989521	2	pos	MSMEG_0903	dihydrolipoamide dehydrogenase	989521	TAGGGT	989511	10	0	➕	➕	➕
994048	1	pos	MSMEG_0909	acyl-ACP thioesterase	994069	no motif			-21	➕
1003966	1	pos	MSMEG_0920	hypothetical protein	1003944	TAGGCT	1003934	10	22	➕
1010118	1	pos	MSMEG_0929	ErfK/YbiS/YcfS/YnhG family protein	1010120	TACCCT	1010108	12	-2	➕
1012274	2	pos	MSMEG_0932	ROK family protein	1012274	TAAGTT	1012263	11	0	➕
1019224	1	pos	MSMEG_0938	hypothetical protein	1019265	no motif			-41	➕
1027528	1	neg	MSMEG_0948	hypothetical protein	1027557	TAGGCT	1027549	8	-29	➕
1042037	2	pos	MSMEG_0969	glutamate-1-semialdehyde aminotransferase	1042046	no motif			-9	➕
1049731	3	neg	MSMEG_0976	hypothetical protein	1049732	TATATT	1049724	8	-1	➕
1059913	2	neg	MSMEG_0986	RemM protein	1059901	TAGCGT	1059892	9	12	➕
1097246	1	neg	MSMEG_1028	geranylgeranyl reductase	1097249	TACTAT	1097241	8	-3	➕
1128132	2	neg	MSMEG_1060	Lsr2 protein	1128161	TAGGCT	1128152	9	-29	➕
1228368	1	neg	MSMEG_1165	nucleotide-binding protein	1228336	TACAGT	1228247	89	32	➕		➕
1357880	2	pos	MSMEG_1268	nudix hydrolase	1357883	TACGCT	1357871	12	-3	➕
1443730	1	neg	MSMEG_1350	cyclopropane-fatty-acyl-phospholipid synthase	1443724	TACTGT	1443711	13	6	➕
1458449	1	pos	MSMEG_1364	50S ribosomal protein L10	1458428	TAGTCT	1458418	10	21	➕
1461472	5	pos	MSMEG_1367	DNA-directed RNA polymerase subunit beta	1461449	TATCGT	1461437	12	23	➕	➕	➕
1498087	5		MSMEG_1398	30S ribosomal protein S12	1498103	TATTGT	1498092	11	-16	➕	➕	➕
1536913	3	pos	MSMEG_1435	30S ribosomal protein S10	1536909	TACGCT	1536898	11	4	➕	➕	➕
1561816	6	pos	MSMEG_1465	50S ribosomal protein L14	1561804	TAGTAT	1561794	10	12	➕	➕	➕
1575347	3	pos	MSMEG_1483	preprotein translocase subunit SecY	1575328	TAGACT	1575313	15	19	➕	➕	➕
1611458	9	pos	MSMEG_1519	translation initiation factor IF-1	1611453	TATTGT	1611443	10	5	➕	➕	➕
1631760	1	neg	MSMEG_1540	ATP-dependent RNA helicase	1631773	TATGTT	1631765	8	-13	➕
1646176	1	pos	MSMEG_1556	50S ribosomal protein L13	1646172	TAAGCT	1646163	9	4	➕		➕
1657481	1	pos	MSMEG_1568	glucosamine--fructose-6-phosphate aminotransferase	1657467	TACCCT	1657455	12	14	➕
1684164	1	neg	MSMEG_1597	transcription factor WhiB	1684182	TAGCCT	1684174	8	-18	➕
1687508	2	neg	MSMEG_1601	hypothetical protein	1687495	TACTCT	1687487	8	13	➕
1748387	3	pos	MSMEG_1654	isocitrate dehydrogenase	1748505	TAAGGT	1748494	11	-118	➕	➕
1766632	1	neg	MSMEG_1672	succinate dehydrogenase, cytochrome b556 subunit	1766635	TAGAGT	1766625	10	-3	➕
1827554	1	pos	MSMEG_1735	flavoprotein disulfide reductase	1827585	TAGGTT	1827575	10	-31	➕
1832330	1	neg	MSMEG_1738	transmembrane protein	1832322	no motif			8	➕
1886914	1	neg	MSMEG_1809	thiosulfate sulfurtransferase	1886924	TAGGCT	1886916	8	-10	➕
1893880	2	neg	MMSEG_1817	transmembrane protein	1893878	TACACT	1893895	-17	2	➕
1906340	1	pos	MSMEG_1831	transcription factor WhiB	1906291	no motif			49	➕	➕	➕
1956491	1	pos	MSMEG_1881	preprotein translocase subunit SecA	1956465	TACGAT	1956455	10	26	➕
1963956	1	pos	MSMEG_1885	2Fe-2S iron-sulfur cluster binding domain-containing protein	1964047	TACGGT	1964025	22	-91	➕
1996914	1	pos	MSMEG_1914	RNA polymerase sigma-70 factor, family protein	1996928	TAGGAT	1996914	14	-14	➕	➕
1998098	1	neg	MSMEG_1916	hypothetical protein	1998089	no motif			9	➕	➕	➕
2000571	2	neg	MSMEG_1919	transcription factor WhiB	2000588	no motif			-17	➕	➕	➕
2001613	1	neg	MSMEG_1920	diacylglycerol kinase catalytic subunit	2001608	TAGGCT	2001598	10	5	➕
2009677	3	neg	MSMEG_1930	DEAD/DEAH box helicase	2009690	TACAAT	2009683	7	-13	➕	➕
2012541	1	neg	MSMEG_1935	TetR family transcriptional regulator	2012567	TAATGT	2012558	9	-26	➕		➕
2031363	2	pos	MSMEG_1953	whiB7	2031342	TAGCCT	2031332
2096324	1	neg	MSMEG_2017	MerR family transcriptional regulator	2096348	TATGCT	2096340	8	-24	➕
2163167	2	pos	MSMEG_2086	peptide chain release factor 2	2163151	TAACCT	2163141	10	16	➕
2165825	1	pos	MSMEG_2089	cell division ATP-binding protein FtsE	2165790	TACACT	2165778	12	35	➕
2250027	2	pos	MSMEG_2173	GntR family transcriptional regulator	2250012	TATTGT	2250001	11	15	➕
2250774	1	pos	MSMEG_2174	superfamily protein I DNA or RNA helicase	2250785	TACTCT	2250774	11	-11	➕
2268588	3	neg	MSMEG_2188	integral membrane protein	2268596	TACGGT	2268588	8	-8	➕
2437811	1	pos	MSMEG_2357	cysteine desulfurase	2437784	TATCCT	2437774	10	27	➕
2482808	4	neg	MSMEG_2400	50S ribosomal protein L28	2482815	TATCCT	2482810	5	-7	➕	➕	➕
2491679	1	pos	MSMEG_2410	serine-threonine protein kinase	2491665	TACGCT	2491655	10	14	➕
2522912	1	pos	MSMEG_2440	50S ribosomal protein L19	2522893	TAGTCT	2522800	93	19	➕	➕	➕
2604754	3	pos	MSMEG_2519	30S ribosomal protein S2	2604777	TAAACT	2604766	11	-23	➕	➕
2616216	1	neg	MSMEG_2528	glycerate kinase	2616224	TATTCT	2616215	9	-8	➕
2705649	3	pos	MSMEG_2624	hypothetical protein	2705641	TATCGT	2705629	12	8	➕	➕
2707336	1	pos	MSMEG_2626	hypothetical protein	2707324	TAGACT	2707317	7	12	➕
2728012	2	pos	MSMEG_2647	metallophosphoesterase	2727996	TAGGCT	2727984	12	16	➕
2734816	1	pos	MSMEG_2654	30S ribosomal protein S15	2734813	TACACT	2734802	11	3	➕	➕	➕
2735758	16	pos	MSMEG_2656	polynucleotide phosphorylase	2735739(reported 2735868)	TAACAT	2735729	13	19	➕	➕	➕
2765567	2	neg	MSMEG_2688	antibiotic biosynthesis monooxygenase domain-containing protein	2765549	TAGGCT	2765541	8	18	➕
2797322	1	pos	MSMEG_2729	(dimethylallyl)adenosine tRNA methylthiotransferase	2797332	TACCAT	2797318	14	-10	➕
2822031	2	neg	MSMEG_2750	iron-dependent repressor IdeR	2822059	TAGACT	2822050	9	-28	➕	➕	➕
2827725	2	neg	MSMEG_2758	RNA polymerase sigma factor	2827749	TACAAT	2827741	8	-24	➕	➕
2841959	1	pos	MSMEG_2776	1-deoxy-D-xylulose-5-phosphate synthase	2841956	TAGACT	2841946	10	3	➕
2863618	4	pos	MSMEG_2799	phospho-2-dehydro-3-deoxyheptonate aldolase	2863607	TAACCT	2863597	10	11	➕	➕	➕
3002219	3	pos	MSMEG_2940	hypothetical protein	3002212	TAAACT	3002201	11	7	➕
3096386	1	pos	MSMEG_3024	hypothetical protein	3096380	TAGGCT	3096370	10	6	➕
3107413	4	pos	MSMEG_3034	metallopeptidase, M24 family protein	3107406	TACACT	3107392	14	7	➕
3115007	1	neg	MSMEG_3041	thiopurine S-methyltransferase (tpmt) superfamily protein	3114978	TACGCT	3114969	9	29	➕
3125909	1	pos	MSMEG_3053	DNA-directed RNA polymerase subunit omega	3125894	TATCCT	3125883	11	15	➕	➕	➕
3243046	2	pos	MSMEG_3169	isoleucyl-tRNA synthetase	3243038	TAGAAT	3243028	10	8	➕	➕
3318355	2	pos	MSMEG_3235	amino acid ABC transporter	3318406	TAATGT	3318396	10	-51	➕
3453225	1	pos	MSMEG_3382	ArsR family transcriptional regulator	3453327	TATATT	3453317	10	-102	➕
3556663	2	neg	MSMEG_3491	hypothetical protein	3556667	TACTCT	3556657	10	-4	➕	➕
3676686	7	pos	MSMEG_3612	integral membrane protein	3676698	TACACT	3676688	10	-12	➕
3681900	1	neg	MSMEG_3618	hypothetical protein	3681905	TAGTTT	3681896	9	-5	➕
3691372	3	pos	MSMEG_3630	CopY family transcriptional regulator protein	3691372	TACGCT	3691362	10	0	➕	➕
3699590	1	pos	MSMEG_3637	hypothetical protein	3699572	TAGTAT	3699561	11	18	➕
3727511	1	neg	MSMEG_3661	hypothetical protein	3727525	TACGCT	3727515	10	-14	➕
3776523	1	pos	MSMEG_3713	hypothetical protein	3776507	TAGGCT	3776497	10	16	➕
3811707	2	neg	MSMEG_3746	CTP synthetase	3811747	TAAGGT	3811739	8	-40	➕	➕
3825343	5	neg	MSMEG_3757	16S ribosomal RNA	unknown	taaggt	3825386			➕	➕	➕
3862541	7	neg	MSMEG_3794	hypothetical protein	3862560	TAGACT	3862551	9	-19	➕	➕
3880890	1	neg	MSMEG_3808	excinuclease ABC subunit A	3880888	TAGCAT	3880879	9	2	➕
3904944	3	neg	MSMEG_3833	30S ribosomal protein S1	3904943	TAGGCT	3904935	8	1	➕	➕	➕
3929179	3	pos	MSMEG_3858	hypothetical protein	3929178	TATCAT	3929166	12	1	➕
3960453	2	neg	MSMEG_3887	twin arginine translocase A	3960462	TAGACT	3960453	9	-9	➕
3968449	1	neg	MSMEG_3896	hypothetical protein	3968452	TACTGT	3968444	8	-3	➕
3976123	1	neg	MSMEG_3902	ATPase AAA	3976114	TAGCGT	3976105	9	9	➕
4265402	1	neg	MSMEG_4185	B12-dependent methionine synthase	4265402	TACTCT	4265394	8	0	➕
4300782	1	neg	MSMEG_4217	DivIVA protein	4300825	no motif	#VALUE!		-43	➕
4321735	4	neg	MSMEG_4237	transmembrane protein	4321776	TACAAT	4321767	9	-41	➕	➕	➕
4326554	1	neg	MSMEG_4242	transcriptional regulatory protein	4326532	TAGAAT	4326523	9	22	➕
4340712	1	neg	MSMEG_4256	NLP/P60 family protein	4340720	TAAATT	4340712	8	-8	➕
4352278	1	neg	MSMEG_4268	cytochrome C oxidase subunit 2	4352293	TACGCT	4352284	9	-15	➕
4356688	1	neg	MSMEG_4272	HesB/YadR/YfhF family protein	4356691	TACCGT	4356683	8	-3	➕
4370663	1	pos	MSMEG_4286	lipoyl synthase	4370637	TAGGAT	4370627	10	26	➕
4428698	3	pos	MSMEG_4340	NAD/mycothiol-dependent formaldehyde dehydrogenase	4428679	TAGGTT	4428669	10	19	➕
4554038	1	pos	MSMEG_4471	MarR family transcriptional regulator	4554138	TAAGGT	4554128	10	-100	➕
4614209	2	pos	MSMEG_4527	ferredoxin sulfite reductase	4614209	no motif			0	➕	➕	➕
4621619	1	neg	MMSEG_4533	sulfate-binding protein	4621616	TATTCT	4621631	-15	3	➕
4663242	5	pos	MSMEG_4571	30S ribosomal protein S20	4663256	TACCCT	4663245	11	-14	➕	➕	➕
4703657	1	pos	MSMEG_4620	NAD-dependent deacetylase 1	4703662	TATCCT	4703652	10	-5	➕
4733857	1	neg	MSMEG_4646	pyruvate synthase	4733888	TATGTT	4733822	66	-31	➕
4761255	2	neg	MSMEG_4671	ATP-dependent protease ATP-binding subunit ClpX	4761246	TATCGT	4761237	9	9	➕
4774195	1	pos	MSMEG_4689	hypothetical protein	4774232	no motif			-37	➕
4841306	2	pos	MSMEG_4741	MmpL protein	4841307	TAGCAT	4841296	11	-1	➕	➕
4847922	1	neg	MSMEG_4745	ErfK/YbiS/YcfS/YnhG family protein	4847799	TAAACT	4847790	9	123	➕	➕	➕
4903757	3	pos	MSMEG_4804	hypothetical protein	4903734	TAATCT	4903723	11	23	➕
4942296	3	pos	MSMEG_4847	TetR family transcriptional regulator	4942300	TACAGT	4942290	10	-4	➕
4990995	1	pos	MSMEG_4896	fatty-acid--CoA ligase	4990987	TAGTGT	4990976	11	8	➕
4993003	1	pos	MSMEG_4898	hypothetical protein	4993024	TACCGT	4993014	10	-21	➕
5001126	1	neg	MSMEG_4910	ATP-dependent Clp protease adaptor protein ClpS	5001146	TATTGT	5001138	8	-20	➕
5015316	2	neg	MSMEG_4919	hypothetical protein	5015312	no motif			4	➕
5016627	1	pos	MSMEG_4921	methylmalonyl-CoA epimerase	5016676	TACCTT	5016666	10	-49	➕
5029679	16		MSMEG_4931	16S ribosomal RNA	unknown	TAAGCT	5029681			➕	➕	➕
5046963	1	neg	MSMEG_4951	50S ribosomal protein L31	5046979	no motif			-16	➕	➕	➕
5058237	2	pos	MSMEG_4959	arginyl-tRNA synthetase	5058143	TAGGAT	5058133	10	94	➕	➕	➕
5138329	1	neg	MSMEG_5042	ATP-dependent rna helicase, dead/deah box family protein	5138317	TAGACT	5138307	10	12	➕
5181227	1	neg	MSMEG_5081	hypothetical protein	5181247	no motif			-20	➕
5228447	1	neg	MSMEG_5126	FO synthase	5228464	TACTGT	5228455	9	-17	➕
5279900	4	pos	MSMEG_5180	hypothetical protein	5279899	TACGCT	5279888	11	1	➕
5319705	1	neg	MSMEG_5224	4-hydroxy-3-methylbut-2-enyl diphosphate reductase	5319712	TACCCT	5319704	8	-7	➕
5329904	1	neg	MSMEG_5238	hypothetical protein	5329918	no motif			-14	➕
5349890	1	pos	MSMEG_5257	hemolysin III family channel protein	5349903	TACTGT	5349892	11	-13	➕
5354950	15	pos	MSMEG_5263	transcription elongation factor GreA	5354966	TACGAT	5354950	16	-16	➕	➕	➕
5377656	1	pos	MSMEG_5287	dehydrogenase	5377677	TACCCT	5377666	11	-21	➕
5399825	2	neg	MSMEG_5308	hypothetical protein	5399851	no motif			-26	➕
5496853	3	neg	MSMEG_5416	LpqU protein	5496866	TATGCT	5496858	8	-13	➕	➕
5508674	2	neg	MSMEG_5423	transcription-repair coupling factor	5508680	TAAGAT	5508672	8	-6	➕
5509402	1	neg	MSMEG_5424	TetR family transcriptional regulator	5509361	TAGCCT	5509353	8	41	➕	➕
5519257	2	neg	MSMEG_5435	long-chain-fatty-acid--CoA ligase	5519269	TAAGAT	5519260	9	-12	➕
5570581	3	neg	MSMEG_5489	50S ribosomal protein L32	5570586	TACTCT	5570577	9	-5	➕
5607425	1	neg	MSMEG_5518	antigen 34 kDa	5607435	TAGCGT	5607427	8	-10	➕
5616268	1	pos	MSMEG_5526	peptidoglycan-binding LysM	5616235	TAACGT	5616225	10	33	➕
5625207	1	neg	MSMEG_5534	ATP-dependent DNA helicase PcrA	5625156	TAGGTT	5625148	8	51	➕
5630371	1	pos	MSMEG_5541	glucose-6-phosphate isomerase	5630392	TAAGGT	5630381	11	-21	➕
5675789	2	pos	MSMEG_5589	manganese transporter MntH	5675788	TAACCT	5675777	11	1	➕
5735491	3	pos	MSMEG_5646	hypothetical protein	5735472	TACAGT	5735461	11	19	➕
5769975	2	neg	MSMEG_5679	DNA-binding protein	5769984	TATTGT	5769974	10	-9	➕
5783344	4	pos	MSMEG_5697	hypothetical protein	5783358	TAGGCT	5783348	10	-14	➕		➕
5788710	1	pos	MSMEG_5705	hypothetical protein	5788726	TACGCT	5788716	10	-16	➕
5791094	4	pos	MSMEG_5706	DNA or RNA helicase of superfamily protein II	5791098	no motif			-4	➕
5844463	4	neg	MSMEG_5771	hypothetical protein	5844461	TACGAT	5844453	8	2	➕
5849454	2	pos	MSMEG_5776	phosphate transporter regulatory protein PhoU	5849446	TAATCT	5849436	10	8	➕
5857582	1	neg	MSMEG_5784	transcriptional regulatory protein	5857597	TATCCT	5857589	8	-15	➕
5864953	2	pos	MSMEG_5797	hypothetical protein	5864933	TAAAGT	5864923	10	20	➕
5869308	1	neg	MSMEG_5800	amidophosphoribosyltransferase	5869312	TAGACT	5869304	8	-4	➕
5899492	1	neg	MSMEG_5832	phosphoribosylformylglycinamidine synthase subunit PurS	5899507	TAGAGT	5899498	9	-15	➕
5910049	1	neg	MSMEG_5843	hypothetical protein	5910063	TACCCT	5910053	10	-14	➕
5919694	1	neg	MSMEG_5852	phosphoribosylamine--glycine ligase	5919684	TAGTCT	5919674	10	10	➕
5948763	3	pos	MSMEG_5887	intersectin-EH binding protein Ibp1	5948759	TATGAT	5948748	11	4	➕
5984255	1	pos	MSMEG_5924	hypothetical protein	5984262	TACCCT	5984251	11	-7	➕
6017297	1	neg	MSMEG_5956	NAD dependent epimerase/dehydratase	6017318	TAACAT	6017310	8	-21	➕
6141536	4	neg	MSMEG_6077	CarD family transcriptional regulator	6141535	TAGGAT	6141527	8	1	➕	➕	➕
6155565	1	neg	MSMEG_6091	negative regulator of genetic competence ClpC/mecB	6155592	TAGAGT	6155583	9	-27	➕		➕
6176964	1	pos	MSMEG_6114	inorganic pyrophosphatase	6176993	TAAGGT	6176983	10	-29	➕
6189949	1	pos	MSMEG_6127	anti-anti-sigma factor	6189895	TAGTCT			54	➕
6194156	2	neg	MSMEG_6131	magnesium or manganese-dependent protein phosphatase	6194160	TATTGT	6194151	9	-4	➕
6222329	1	neg	MSMEG_6153	DNA polymerase III subunit delta'	6222336	TACTGT	6222327	9	-7	➕		➕
6251314	1	neg	MSMEG_6180	hypothetical protein	6251306	TAGACT	6251297	9	8	➕
6256771	3	pos	MSMEG_6189	Crp/Fnr family transcriptional regulator protein	6256773	TAGACT	6256766	7	-2	➕
6322813	2	neg	MSMEG_6257	aspartate kinase	6322821	TATCCT	6322813	8	-8	➕	➕	➕
6346703	1	pos	MSMEG_6283	FAD binding domain-containing protein	6346717	TAGCGT	6346707	10	-14	➕
6352928	4	neg	MSMEG_6286	aspartate transaminase	6352919	TACACT	6352911	8	9	➕	➕	➕
6369332	1	neg	MSMEG_6302	ATP-dependent DNA ligase	6369332	TACCGT	6369306	26	0	➕
6415336	4	neg	MSMEG_6356	AraC family transcriptional regulator	6415458	TAGAAT			-122	➕
6441246	2	pos	MSMEG_6385	short chain dehydrogenase	6441233	TACCCT	6441223	10	13	➕	➕
6485694	1	pos	MSMEG_6414	hypothetical protein	6485721	TAACGT	6485665	56	-27	➕	➕	➕
6496217	2	pos	MSMEG_6427	[Mn] superoxide dismutase	6496219	no motif			-2	➕
6586153	2	pos	MSMEG_6525	hypothetical protein	6586134	TAACAT	6586123	11	19	➕
6686026	3	neg	MSMEG_6635	malonate decarboxylase subunit alpha	6686022	TATGCT	6686008	14	4	➕	➕	➕
6687123	5	neg	MSMEG_6636	[Mn] superoxide dismutase	6687138	TAGCCT	6687115	23	-15	➕		➕
6837952	1	neg	MSMEG_6789	GntR family transcriptional regulator	6837928	TAAACT	6837919	9	24	➕
6872896	1	pos	MSMEG_6822	beta-lactamase	6872868	TAGGCT	6872858	10	28	➕
6943282	1	neg	MSMEG_6897	30S ribosomal protein S6	6943289	TAGCCT	6943281	8	-7	➕	➕	➕
6948493	1	neg	MSMEG_6901	hypothetical protein	6948522	TACTCT	6948513	9	-29	➕
6949541	1	pos	MSMEG_6903	PadR family transcriptional regulator	6949508	TACTTT	6949498	10	33	➕
6986268	5	neg	MSMEG_6946	50S ribosomal protein L34	6986254	TACCCT	6986246	8	14	➕	➕	➕
Total =210

## Sheet: TSS unavailable
Center	FAT	Gene	Motif
58173	2	MSMEG_0073	yes
920113	2	MSMEG_0834	yes
1024589	1	MSMEG_0945	yes
1025801	1	MSMEG_0947	multiple
1038890	1	MSMEG_0965	yes
1308274	1	MSMEG_1238	n
1532907	3	MSMEG_1429	TAGCCT
1917124	1	MSMEG_1843	yes
2031363	2	MSMEG_1953	yes
2390507	1	MSMEG_2308	n
2454003	1	MSMEG2731/32	yes
2519679	1	MSMEG_2439(S16)	n
3096880	1	MSMEG_30325	yes
3302677	1	MSMEG_3225	yes
3711702	5	MSMEG_3644	yes
4323381	1	MSMEG_4240	yes
4838417	1	MSMEG_4738	yes
5051598	1	MSMEG_4954	n
5071717	1	MSMEG_4976	n
5204773	1	MSMEG_5102	n
5355639	2	MSMEG_5264	yes
5785392	1	MSMEG_5700	n
5846833	1	MSMEG_5775	yes
6120448	1	MSMEG_6051/52	multiple
6139797	2	MMSEG_6074	n
6146439	1	MSMEG_6028/29	multiple
6148380	2	MMSEG_6084	n
6168833	2	MMSEG_6105/06	n
6209976	1	MSMEG_6142/43	yes
6266575	1	MMSEG_6198	yes
6420673	1	MSMEG_6363/64	n
6465949	1	MMSEG_6395	n
6468159	1	MSMEG_6398	yes
6703987	1	MSMEG_6649/50	yes
6818264	1	MSMEG_6768	yes
6943259	1	MSMEG_6897	yes
2169211	3		yes	questionable bc no annotated gene to transcribe(undeterminable)
3710981	1		n	questionable
5858960	4		yes	undeterminable
6334588	1	MSMEG_6271	yes
1435970	4	MSMEG_1337 (tRNA)	TACCCT
1437845	5	MSMEG_1343(tRNA)	TACACT
2047612	2	MMSEG_1965(tRNA)	yes
2213162	3	MMSEG_2138(tRNA)	yes
2468009	3	MSMEG_2389(tRNA)	multiple
2895305	2	MSMEG_2835(tRNA)	n
2895804	1	MSMEG_2836 (tRNA)	yes
4278963	2	MSMEG_4201(tRNA)	multiple
4561263	1	MSMEG_4468(tRNA)	n
4764462	2	MSMEG_4675/76(tRNA)	yes
4817819	1	MSMEG_4725(tRNA)	yes
5550109	1	MSMEG_5467(tRNA)	n
5834370	2	MSMEG_5757(tRNA)	n
6221051	2	MSMEG_6152(tRNA)	n
6272389	1	MSMEG_6204(tRNA)	yes
6393887	3	MSMEG_6236(tRNA)	yes
6417735	1	MSMEG_6360(tRNA)	n
Total =56

## Sheet: Intragenic
Center	FAT	Gene	TANNNT Motif
93097	1	MSMEG_0071	yes
93846	2	MSMEG_0071	yes
283641	1	MSMEG_0241	yes
436964	1	MSMEG_0387	yes
443509	1	MSMEG_0393	yes
454781	1	MSMEG_0400	n
457878	1	MSMEG_0400	yes
741674	1	MSMEG_0660	multiple
754448	1	MSMEG_0671	yes
772352	4	MSMEG_0688	yes
926158	1	MSMEG_0841	multiple
1020126	1	MSMEG_0939	multiple
1028280	1	MSMEG_0949	yes
1192099	5	MSMEG_1130	yes
1324820	2	MSMEG_1248	yes
1371053	1	MSMEG_1281	n
1377213	6	MSMEG_1266	yes
1452266	1	MSMEG_1360	yes
1890419	1	MSMEG_1814	yes
2503633	5	MSMEG_2423	N
2616227	1	MMSEG_2528	yes
2700409	1	MSMEG_2619	multiple
2960360	1	MSMEG_2896	yes
3592184	1	MSMEG_3530	yes
3703173	5	MSMEG_3639	yes
3820877	1	MSMEG_3756	multiple
3906006	1	MSMEG_3836	n
3930524	2	MSMEG_3860	n
4114611	6	MMSEG_4042	n
4340955	2	MSMEG_4257	n
4344314	1	MSMEG_4340	yes
4504469	1	MSMEG_4422	yes
5371880	1	MSMEG_5279	n
6035128	4	MSMEG_5969	yes
6092528	11	MSMEG_6024	N
6241220	2	MMSEG_6172	n
6263113	3	MMSEG_6169	n
6580266	2	MSMEG_6518	yes
6707658	6	MSMEG_6653	multiple
2677496	2	MSMEG_2594	n
Total = 40

## Sheet: Expression of SigB bound genes
Synonym	Product	Expression WT-Rif0	Expression SigB-R0	wt/mut	qValue WT-Rif0 vs SigB-R0
MSMEG_0005	DNA gyrase subunit B	1372	1642	0.835566	0.810754			Bound by SigA
MSMEG_0091	transcriptional regulator	233	207	1.1256	0.680048
MSMEG_0120	transcriptional regulatory protein	406	370	1.0973	0.505655
MSMEG_0233	lipoprotein Lpps	665	571	1.16462	1
MSMEG_0242	hypothetical protein	359	397	0.904282	0.376491
MSMEG_0317	hypothetical protein	669	622	1.07556	0.762801
MSMEG_0360	hypothetical protein	1248	1006	1.24056	0.590404
MSMEG_0363	TetR family transcriptional regulator	301	237	1.27004	0.187536
MSMEG_0391	Rmt3 protein	1941	1723	1.12652	1
MSMEG_0394	hypothetical protein	1472	1437	1.02436	0.685541
MSMEG_0399	hypothetical protein	4845	4353	1.11303	1
MSMEG_0408	type I modular polyketide synthase	175	150	1.16667	0.364328
MSMEG_0557	hypothetical protein	2898	1817	1.59494	7.60186e-08
MSMEG_0559	hypothetical protein	60357	40290	1.49806	3.46455e-11
MSMEG_0580	hypothetical protein	144	142	1.01408	1
MSMEG_0586	STAS domain-containing protein	1001	2775	0.360721	3.3516e-32
MSMEG_0595	glycolate oxidase	589	866	0.680139	6.01411e-06
MSMEG_0599	acyl-CoA synthetase	84	97	0.865979	0.0584153
MSMEG_0643	extracellular solute-binding protein	4570	4984	0.916934	0.00933083
MSMEG_0668	integral membrane protein	224	122	1.83607	8.26004e-05
MSMEG_0674	ErfK/YbiS/YcfS/YnhG family protein	92	87	1.05747	1
MSMEG_0679	hypothetical protein	275	209	1.31579	0.00481151
MSMEG_0736	hypothetical protein	1172	911	1.2865	1
MSMEG_0750	membrane protein	166	85	1.95294	7.50906e-12
MSMEG_0759	adenylosuccinate synthetase	215	190	1.13158	0.198996
MSMEG_0775	metallo-beta-lactamase superfamily protein	164	140	1.17143	0.532492
MSMEG_0791	glycine oxidase ThiO	235	255	0.921569	0.721243
MSMEG_0832	peptide deformylase	214	219	0.977169	1
MSMEG_0848	monovalent cation/H+ antiporter subunit A	70	61	1.14754	1
MSMEG_0861	phosphatidylserine decarboxylase	57	45	1.26667	0.547324
MSMEG_0903	dihydrolipoamide dehydrogenase	992	1195	0.830126	0.262673
MSMEG_0909	acyl-ACP thioesterase	117	73	1.60274	3.63053e-05
MSMEG_0920	hypothetical protein	980	1352	0.724852	0.0522964
MSMEG_0929	ErfK/YbiS/YcfS/YnhG family protein	220	123	1.78862	8.53282e-09
MSMEG_0932	ROK family protein	441	371	1.18868	0.188136
MSMEG_0938	hypothetical protein	231	191	1.20942	0.550146
MSMEG_0948	hypothetical protein	398	366	1.08743	1
MSMEG_0969	glutamate-1-semialdehyde aminotransferase	117	132	0.886364	0.0908928
MSMEG_0976	hypothetical protein	196	163	1.20245	0.921704
MSMEG_0986	RemM protein	76	60	1.26667	0.346418
MSMEG_1028	geranylgeranyl reductase	386	427	0.903981	0.507582
MSMEG_1060	Lsr2 protein	3549	4378	0.810644	0.202797
MSMEG_1165	nucleotide-binding protein	255	501	0.508982	3.02057e-18
MSMEG_1268	nudix hydrolase	25	18	1.38889	1
MSMEG_1350	cyclopropane-fatty-acyl-phospholipid synthase	1768	1520	1.16316	1
MSMEG_1364	50S ribosomal protein L10	10116	11359	0.890571	1
MSMEG_1367	DNA-directed RNA polymerase subunit beta	1035	1042	0.993282	1
MSMEG_1398	30S ribosomal protein S12	5767	5538	1.04135	1
MSMEG_1435	30S ribosomal protein S10	7160	5128	1.39626	0.00389442
MSMEG_1465	50S ribosomal protein L14	3565	2502	1.42486	0.238881
MSMEG_1483	preprotein translocase subunit SecY	600	503	1.19284	1
MSMEG_1519	translation initiation factor IF-1	15706	9142	1.718	2.1267e-06
MSMEG_1540	ATP-dependent RNA helicase	659	472	1.39619	1
MSMEG_1556	50S ribosomal protein L13	3194	2403	1.32917	0.475077
MSMEG_1568	glucosamine--fructose-6-phosphate aminotransferase	205	167	1.22754	0.00705975
MSMEG_1597	transcription factor WhiB	115	133	0.864662	0.530204
MSMEG_1601	hypothetical protein	917	801	1.14482	0.0565142
MSMEG_1654	isocitrate dehydrogenase	1444	2016	0.71627	0.118747
MSMEG_1672	succinate dehydrogenase, cytochrome b556 subunit	852	833	1.02281	0.532214
MSMEG_1735	flavoprotein disulfide reductase	137	114	1.20175	0.837243
MSMEG_1738	transmembrane protein	520	532	0.977444	0.692347
MSMEG_1809	thiosulfate sulfurtransferase	735	665	1.10526	1
MSMEG_1817	transmembrane protein	417	382	1.09162	0.287607
MSMEG_1831	transcription factor WhiB	1783	2409	0.740141	0.00108303
MSMEG_1881	preprotein translocase subunit SecA	542	466	1.16309	0.998376
MSMEG_1885	2Fe-2S iron-sulfur cluster binding domain-containing protein	387	226	1.71239	4.15981e-10
MSMEG_1914	RNA polymerase sigma-70 factor, family protein	972	1166	0.833619	0.0200768
MSMEG_1916	hypothetical protein	1027	961	1.06868	1
MSMEG_1919	transcription factor WhiB	550	383	1.43603	0.00163121
MSMEG_1920	diacylglycerol kinase catalytic subunit	47	31	1.51613	0.0332644
MSMEG_1930	DEAD/DEAH box helicase	1070	1325	0.807547	0.153074
MSMEG_1935	TetR family transcriptional regulator	495	458	1.08079	0.120598
MSMEG_1953	transcription factor WhiB	53	61	0.868852	0.486528
MSMEG_2017	MerR family transcriptional regulator	16	19	0.842105	1
MSMEG_2086	peptide chain release factor 2	413	364	1.13462	0.317298
MSMEG_2089	cell division ATP-binding protein FtsE	142	80	1.775	7.30632e-07
MSMEG_2173	GntR family transcriptional regulator	103	142	0.725352	0.0016996
MSMEG_2174	superfamily protein I DNA or RNA helicase	175	129	1.35659	0.000165807
MSMEG_2188	integral membrane protein	24	16	1.5	1
MSMEG_2357	cysteine desulfurase	307	178	1.72472	5.46399e-09
MSMEG_2400	50S ribosomal protein L28	1310	1540	0.850649	0.494435
MSMEG_2410	serine-threonine protein kinase	555	530	1.04717	0.711004
MSMEG_2440	50S ribosomal protein L19	1850	1706	1.08441	1
MSMEG_2519	30S ribosomal protein S2	4165	2974	1.40047	0.0170798
MSMEG_2528	glycerate kinase	187	155	1.20645	0.838813
MSMEG_2624	hypothetical protein	215	143	1.5035	0.00016618
MSMEG_2626	hypothetical protein	11042	12818	0.861445	1
MSMEG_2647	metallophosphoesterase	322	301	1.06977	0.160485
MSMEG_2654	30S ribosomal protein S15	2800	1852	1.51188	0.000844357
MSMEG_2656	polynucleotide phosphorylase	1089	985	1.10558	0.561729
MSMEG_2688	antibiotic biosynthesis monooxygenase domain-containing protein	139	120	1.15833	0.998584
MSMEG_2729	(dimethylallyl)adenosine tRNA methylthiotransferase	278	243	1.14403	0.209388
MSMEG_2750	iron-dependent repressor IdeR	182	321	0.566978	4.52748e-13
MSMEG_2758	RNA polymerase sigma factor	1725	2022	0.853116	1
MSMEG_2776	1-deoxy-D-xylulose-5-phosphate synthase	165	156	1.05769	0.183809
MSMEG_2799	phospho-2-dehydro-3-deoxyheptonate aldolase	116	84	1.38095	0.0121487
MSMEG_2940	hypothetical protein	598	665	0.899248	0.587883
MSMEG_3024	hypothetical protein	166	125	1.328	0.115665
MSMEG_3034	metallopeptidase, M24 family protein	422	354	1.19209	0.137113
MSMEG_3041	thiopurine S-methyltransferase (tpmt) superfamily protein	15	9	1.66667	1
MSMEG_3053	DNA-directed RNA polymerase subunit omega	900	905	0.994475	0.692665
MSMEG_3169	isoleucyl-tRNA synthetase	128	131	0.977099	1
MSMEG_3235	amino acid ABC transporter	400	685	0.583942	1.4369e-07
MSMEG_3382	ArsR family transcriptional regulator	10	13	0.769231	1
MSMEG_3491	hypothetical protein	171	136	1.25735	0.139773
MSMEG_3612	integral membrane protein	114	87	1.31034	0.0611009
MSMEG_3618	hypothetical protein	329	469	0.701493	0.0225339
MSMEG_3630	CopY family transcriptional regulator protein	248	312	0.794872	0.0119881
MSMEG_3637	hypothetical protein	71	67	1.0597	1
MSMEG_3661	hypothetical protein	244	353	0.691218	4.13589e-05
MSMEG_3713	hypothetical protein	521	379	1.37467	0.0734312
MSMEG_3746	CTP synthetase	201	194	1.03608	0.417649
MSMEG_3757	16S ribosomal RNA	298	158	1.88608	3.72245e-13
MSMEG_3794	hypothetical protein	1600	1337	1.19671	0.603578
MSMEG_3808	excinuclease ABC subunit A	377	400	0.9425	0.343386
MSMEG_3833	30S ribosomal protein S1	2738	2567	1.06661	1
MSMEG_3858	hypothetical protein	2160	2151	1.00418	0.386638
MSMEG_3887	twin arginine translocase A	6506	6995	0.930093	1
MSMEG_3896	hypothetical protein	1477	1583	0.933039	1
MSMEG_3902	ATPase AAA	602	614	0.980456	0.560905
MSMEG_4185	B12-dependent methionine synthase	309	290	1.06552	1
MSMEG_4217	DivIVA protein	1288	1408	0.914773	0.203733
MSMEG_4237	transmembrane protein	156	152	1.02632	1
MSMEG_4242	transcriptional regulatory protein	204	172	1.18605	0.412557
MSMEG_4256	NLP/P60 family protein	323	451	0.716186	0.0115241
MSMEG_4268	cytochrome C oxidase subunit 2	1270	1709	0.743125	0.0246737
MSMEG_4272	HesB/YadR/YfhF family protein	841	968	0.868802	1
MSMEG_4286	lipoyl synthase	422	346	1.21965	0.0117379
MSMEG_4340	NAD/mycothiol-dependent formaldehyde dehydrogenase	323	425	0.76	0.2613
MSMEG_4471	MarR family transcriptional regulator	26	21	1.2381	1
MSMEG_4527	ferredoxin sulfite reductase	846	791	1.06953	1
MSMEG_4533	sulfate-binding protein	361	562	0.642349	9.42451e-06
MSMEG_4571	30S ribosomal protein S20	996	624	1.59615	5.72159e-05
MSMEG_4620	NAD-dependent deacetylase 1	137	97	1.41237	0.00375661
MSMEG_4646	pyruvate synthase	218	298	0.731544	0.00034771
MSMEG_4671	ATP-dependent protease ATP-binding subunit ClpX	541	483	1.12008	1
MSMEG_4689	hypothetical protein	403	378	1.06614	1
MSMEG_4741	MmpL protein	97	40	2.425	5.5007e-34
MSMEG_4745	ErfK/YbiS/YcfS/YnhG family protein	257	256	1.00391	0.46337
MSMEG_4804	hypothetical protein	699	564	1.23936	0.44519
MSMEG_4847	TetR family transcriptional regulator	201	245	0.820408	0.0114754
MSMEG_4896	fatty-acid--CoA ligase	134	104	1.28846	0.226215
MSMEG_4898	hypothetical protein	916	1189	0.770395	0.377776
MSMEG_4910	ATP-dependent Clp protease adaptor protein ClpS	334	310	1.07742	1
MSMEG_4919	hypothetical protein	744	599	1.24207	0.0257372
MSMEG_4921	methylmalonyl-CoA epimerase	852	1029	0.827988	0.431664
MSMEG_4931	16S ribosomal RNA	302	151	2	4.08559e-15
MSMEG_4951	50S ribosomal protein L31	3257	3621	0.899475	0.101397
MSMEG_4959	arginyl-tRNA synthetase	234	186	1.25806	0.00235928
MSMEG_5042	ATP-dependent rna helicase, dead/deah box family protein	546	462	1.18182	1
MSMEG_5081	hypothetical protein	2321	2589	0.896485	1
MSMEG_5126	FO synthase	263	298	0.88255	0.0659091
MSMEG_5180	hypothetical protein	1342	2217	0.605323	9.91839e-09
MSMEG_5224	4-hydroxy-3-methylbut-2-enyl diphosphate reductase	266	226	1.17699	0.569424
MSMEG_5238	hypothetical protein	155	148	1.0473	1
MSMEG_5257	hemolysin III family channel protein	43	41	1.04878	1
MSMEG_5263	transcription elongation factor GreA	681	593	1.1484	0.0321133
MSMEG_5287	dehydrogenase	44	35	1.25714	0.38101
MSMEG_5308	hypothetical protein	976	1077	0.906221	0.197308
MSMEG_5416	LpqU protein	149	111	1.34234	0.0243257
MSMEG_5423	transcription-repair coupling factor	163	115	1.41739	0.000409702
MSMEG_5424	TetR family transcriptional regulator	127	89	1.42697	0.0149408
MSMEG_5435	long-chain-fatty-acid--CoA ligase	169	119	1.42017	0.0025902
MSMEG_5489	50S ribosomal protein L32	373	330	1.1303	0.927171
MSMEG_5518	antigen 34 kDa	1205	1280	0.941406	0.326232
MSMEG_5526	peptidoglycan-binding LysM	69	59	1.16949	0.588121
MSMEG_5534	ATP-dependent DNA helicase PcrA	112	102	1.09804	0.528955
MSMEG_5541	glucose-6-phosphate isomerase	275	272	1.01103	1
MSMEG_5589	manganese transporter MntH	291	50	5.82	2.00176e-276
MSMEG_5646	hypothetical protein	23	58	0.396552	5.44191e-08
MSMEG_5679	DNA-binding protein	133	119	1.11765	1
MSMEG_5697	hypothetical protein	386	302	1.27815	0.0327372
MSMEG_5705	hypothetical protein	27	19	1.42105	1
MSMEG_5706	DNA or RNA helicase of superfamily protein II	258	192	1.34375	0.000984424
MSMEG_5771	hypothetical protein	550	729	0.754458	0.00763757
MSMEG_5776	phosphate transporter regulatory protein PhoU	658	550	1.19636	0.0808727
MSMEG_5784	transcriptional regulatory protein	533	478	1.11506	0.300325
MSMEG_5797	hypothetical protein	301	278	1.08273	1
MSMEG_5800	amidophosphoribosyltransferase	251	250	1.004	1
MSMEG_5832	phosphoribosylformylglycinamidine synthase subunit PurS	1111	938	1.18443	0.106895
MSMEG_5843	hypothetical protein	29	17	1.70588	1
MSMEG_5852	phosphoribosylamine--glycine ligase	70	62	1.12903	0.809454
MSMEG_5887	intersectin-EH binding protein Ibp1	289	499	0.579158	9.60693e-14
MSMEG_5924	hypothetical protein	61	40	1.525	0.0315705
MSMEG_5956	NAD dependent epimerase/dehydratase	118	110	1.07273	1
MSMEG_6077	CarD family transcriptional regulator	9794	15702	0.623742	0.0734312
MSMEG_6091	negative regulator of genetic competence ClpC/mecB	2045	2307	0.886433	1
MSMEG_6114	inorganic pyrophosphatase	880	936	0.940171	1
MSMEG_6127	anti-anti-sigma factor	1723	1989	0.866264	0.03174
MSMEG_6131	magnesium or manganese-dependent protein phosphatase	333	206	1.6165	3.14998e-08
MSMEG_6153	DNA polymerase III subunit delta'	146	110	1.32727	0.00822107
MSMEG_6180	hypothetical protein	68	56	1.21429	0.5524
MSMEG_6189	Crp/Fnr family transcriptional regulator protein	1119	1169	0.957228	0.229417
MSMEG_6257	aspartate kinase	562	466	1.20601	1
MSMEG_6283	FAD binding domain-containing protein	231	248	0.931452	1
MSMEG_6286	aspartate transaminase	281	213	1.31925	0.000460043
MSMEG_6302	ATP-dependent DNA ligase	82	57	1.4386	0.00792358
MSMEG_6356	AraC family transcriptional regulator	25	21	1.19048	1
MSMEG_6385	short chain dehydrogenase	259	227	1.14097	1
MSMEG_6414	hypothetical protein	243	205	1.18537	0.0140714
MSMEG_6427	[Mn] superoxide dismutase	5913	5689	1.03937	1
MSMEG_6525	hypothetical protein	91	80	1.1375	1
MSMEG_6635	malonate decarboxylase subunit alpha	81	46	1.76087	0.000768306
MSMEG_6636	[Mn] superoxide dismutase	477	317	1.50473	9.37115e-05
MSMEG_6789	GntR family transcriptional regulator	8	6	1.33333	1
MSMEG_6822	beta-lactamase	609	570	1.06842	1
MSMEG_6897	30S ribosomal protein S6	2821	1794	1.57246	3.55942e-05
MSMEG_6901	hypothetical protein	624	297	2.10101	6.97127e-20
MSMEG_6903	PadR family transcriptional regulator	514	525	0.979048	0.936963
MSMEG_6946	50S ribosomal protein L34	302	222	1.36036	0.208537
